# Supplementary material for: Modulation of Hepatic Insulin and Glucagon Signaling by Nutritional Factors in Broiler Chicken
Source: Vet Sci. 2022 Feb 25;9(3):103. doi: 10.3390/vetsci9030103 (PMC8955576; doi:10.3390/vetsci9030103)
Supplement: Supplementary file 1 [file vetsci-09-00103-s001.zip]

Archive with 12 entries (10 files):
- vetsci-1608311-supplementary/
- vetsci-1608311-supplementary/File S1/
- vetsci-1608311-supplementary/File S1/Glucagon_receptor_1.JPG
- vetsci-1608311-supplementary/File S1/Glucagon_receptor_2.JPG
- vetsci-1608311-supplementary/File S1/Glucagon_receptor_3.JPG
- vetsci-1608311-supplementary/File S1/Insulin_receptor_beta_1.JPG
- vetsci-1608311-supplementary/File S1/Insulin_receptor_beta_2.JPG
- vetsci-1608311-supplementary/File S1/Insulin_receptor_beta_3.JPG
- vetsci-1608311-supplementary/File S1/Mammalian_target_of_rapamycin_1.JPG
- vetsci-1608311-supplementary/File S1/Mammalian_target_of_rapamycin_2.JPG
- vetsci-1608311-supplementary/File S1/Mammalian_target_of_rapamycin_3.JPG
- vetsci-1608311-supplementary/Table S1-S8.pdf
